# Supplementary material for: RudS: bacterial desulfidase responsible for tRNA 4-thiouridine de-modification
Source: Nucleic Acids Res. 2024 Aug 21;52(17):10543–62. doi: 10.1093/nar/gkae716 (PMC11417400; doi:10.1093/nar/gkae716)
Supplement: gkae716_Supplemental_Files [file gkae716_supplemental_files.zip]

Archive with 2 entries (2 files):
- RudS_Supplement.pdf
- SupplementaryFigureS1.png
